# Supplementary material for: Joint application of metagenomic next-generation sequencing and histopathological examination for the diagnosis of pulmonary infectious disease
Source: Microbiol Spectr. 2023 Dec 1;12(1):e00586-23. doi: 10.1128/spectrum.00586-23 (PMC10783098; doi:10.1128/spectrum.00586-23)
Supplement: Table S1 — Results of pathogenic microorganisms detected by histopathology and mNGS in 108 patients. [file spectrum.00586-23-s0001.xlsx]

## Sheet: Table S1
Table S1: Results of pathogenic microorganisms detected by histopathology and mNGS in 108 patients
Patient	main pathogen spectrum	Results of the pathogenic bacteria culture	PCR and TB-DNA	Histopathological testing	mNGS	mNGS+Histopathological testing	Infectious disease
1	Crypyococcus spp.(25)	0	Crypyococcus spp.	1	1	1	1
2	0	0	0	0	0	0	0
3	Treponema spp.,Porphyromanas gingivalis,Bacteroides pyogenes,Bacteroides uniformis,Campylobacter rectus, Prevotella spp.	0	0	0	1	1	1
4	0	0	0	0	0	0	1
5	Mycobacteriumtuberculosis complex (9)	0	Mycobacterium spp.	1	1	1	1
6	0	0		0	0	0	0
7	Mycobacteriumtuberculosis complex (14)	0	0	0	1	1	1
8	0	0	0	0	0	0	1
9	Schizophyllum spp.(1623)	0	0	0	1	1	1
10	0		0	0	0	0	0
11	0			0	0	0	0
12	Ralstonia spp.(60)			0	1	1	1
13	Porphyromonas spp.(1459), Treponema spp.(340), Prevotella spp.(74), Ralstonia spp.(70),Alloprevotella(59),Sphingomonas spp.(7),Epstein-Barr virus(33)	Penicillium spp.		1	1	1	1
14	0	0		0	0	0	0
15	0	0		0	0	0	0
16	0	0		0	0	0	0
17	Aspergillus spp.(13)	0	Mycobacterium spp.	0	1	1	1
18	Mycobacterium spp.(85),Mycobacteriumcelatum (69)	0		0	1	1	1
19	0	0		0	0	0	1
20	0	0		0	0	0	1
21	0	0		0	0	0	0
22	Actinomyces graevienitzi	yeast-like fungi,Klebsiella penumoniae,Enterobacter cloacae	0	1	1	1	1
23	Streptococcus constellstion	0	0	1	1	1	1
24	0	0		0	0	0	0
25	Crypyococcus neoformans(1154)	0		1	1	1	1
26	Aspergillus spp.(2)	0		0	1	1	0
27	Streptococcus spp.(4)		0	0	1	1	1
28	Porphyromonas spp.,Treponema spp.,Streptococcus spp.	Klebsiella penumoniae		0	1	1	1
29	Treponema venturi、Treponema maltophilia、Porphyromonas pulpitis、Porphyromonas gingivalis、Campylobacter rectum、Campylobacter showa、Parvimonas micra	0	0	0	1	1	1
30	Actinomyces spp.	0		0	1	1	1
31	Pseudomonas spp.(379), Curvularia spp.(76), Fusarium spp.(80)		0	0	1	1	1
32	Cryptococcus spp.(328), Cryptococcus neoformans(281)			1	1	1	1
33	0			0	0	0	0
34	Mycobacteriumtuberculosis complex(2353), Mycobacterium tuberculosis(3)		Mycobacterium spp.	1	1	1	1
35	0			0	0	0	1
36	Cryptococcus spp.(15), Cryptococcus neoformans(12)			1	1	1	1
37	Chlamydia spp.(233), Chlamydia trachomatis(215)			0	1	1	1
38	Mycobacteriumtuberculosis complex (56)		Mycobacterium spp.	1	1	1	1
39	0			0	0	0	1
40	0			0	0	0	0
41	Moraxella spp.(110), Moraxella catarrhalis(26)			0	1	1	0
42	0			0	0	0	0
43	0			0	0	0	0
44	Porphyromonas spp.(142), Porphyromonas endodontalis(138), Parvimonas spp.(45), Parvimonas micra(19), Fusobacterium spp.(19), Fusobacterium periodonticum(9),Filifactor spp. (17), Treponema spp.(13）		0	1	1	1	1
45	Streptococcus spp.(3158), Streptococcus pneumoniae(58), Parvimonas spp.(1232), Alloprevotella spp.(16064), Campylobacter spp. (14767), Fusobacterium spp.(10901), Prevotella spp.(9524), Porphyromonas spp.(7759), Haemophilus spp.(2538)		Actinomyces spp., Aspergillus spp.	1	1	1	1
46	0		Mycobacterium spp.	1	0	1	0
47	Mycobacteriumtuberculosis complex(3)		0	0	1	1	1
48	0			0	0	0	0
49	0			0	0	0	0
50	0			0	0	0	1
51	Aspergillus spp.(32670), Aspergillus flavus(629)		0	1	1	1	1
52	0			0	0	0	0
53	Haemophilus spp.(52), Aspergillus spp.(2)		0	0	1	1	1
54	Mycobacteriumtuberculosis complex(3423), Mycobacterium tuberculosis(2)		Mycobacterium spp.	1	1	1	1
55	0			0	0	0	0
56	0			0	0	0	1
57	Mycobacteriumtuberculosis complex(1391)		Mycobacterium spp.	1	1	1	1
58	Mycobacteriumtuberculosis complex(29)			0	1	1	1
59	0			0	0	0	1
60	0			0	0	0	1
61	0			0	0	0	0
62	0			0	0	0	0
63	Porphyromonas gingivalis(236)；Porphyromonas endodontalis(89), Prevotella nigrescens(86), Actinomyces naeslundii(4)	0		0	1	1	1
64	Stapphylococcus spp.(33)	0	0	0	0	0	1
65	0			0	0	0	0
66	0	0		0	0	0	1
67	Mycobacteriumtuberculosis complex(4), Massilia timonae(84）	0	Mycobacterium spp.	0	1	1	1
68	Aspergillus spp.(5), Aspergillus fumigatus(1)			0	1	1	1
69	0			0	0	0	0
70	Streptococcus spp.(563385), Streptococcus intermedius(217580), Streptococcus anginosus(17544), Streptococcus pneumoniae(23), Staphylococcus spp.(924)			0	1	1	1
71	0			0	0	0	1
72	0			0	0	0	0
73	0			0	0	0	1
74	Mycobacteriumtuberculosis complex(12)	0	Mycobacterium spp.	1	1	1	1
75	0			0	0	0	1
76	0			0	0	0	0
77	Prevotella spp.(254487), Prevotella oris(115880), Prevotella enoeca(68463), Alloprevotella spp.(29195), Dialister spp. (12027), Parvimonas spp.(1713)	Klebsiella penumoniae		1	1	1	1
78	Moraxella osloensis(52)	0	0	0	1	1	1
79	0			0	0	0	0
80	Tannerella forsythia, Porphyromonas gingivalis, Streptococcus pseudopneumoniae, Rothia dentocariosa, Filifactoralocis		0	0	1	1	1
81	0			0	0	0	0
82	0			0	0	0	0
83	Porphyromonas spp.(371), Porphyromonas endodontalis(275), Fusobacterium spp.(322), Fusobacterium nucleatum(145), Tannerella forsythia(157), Treponema spp.(110)			1	1	1	1
84	0			0	0	0	0
85	Olsenella uli(131)			0	1	1	1
86	0			0	0	0	0
87	Mycobacteriumtuberculosis complex(1015853),Mycobacterium tuberculosis(1494)	Mycobacterium spp.	Mycobacterium spp.	1	1	1	1
88	Staphylococcus spp.(311), Acinetobacter spp.(292), Methylobacterium spp.(192)			0	1	1	1
89	0			0	0	0	0
90	Pneumocystis jirovecii(38)		0	0	1	1	1
91	0			0	0	0	0
92	0	0		0	0	0	0
93	0	0		0	0	0	0
94	Chlamydia psittaci(1)		0	0	1	1	1
95	Mycobacterium spp.(11), Mycobacterium avium complex(7)		0	0	1	1	1
96	Acinetobacter spp.(43),Cupriavidus spp.(17)		0	0	1	1	0
97	Eubacterium brevis(350685),Parvimonas micra(152896),Prevotella intermedia(58390),Actinomyces spp.(26589),Campylobacter rectum(23580),Fusobactetium nucleatum(14373),Bacteroides uniformis(2608),Porphyromonas endodontalis(2194),Streptococcus constellatus(879),Treponema spp.(451955)			1	1	1	1
98	Talaromyces marneffei(1160)		0	0	1	1	1
99	Staphylococcus aureus(5127)	0		0	1	1	1
100	0	0		0	0	0	0
101	Mycobacteriumtuberculosis complex	0		0	1	1	1
102	Nocardia(37), Cytomegalovirus(35),Epstein-Barr virus(38)	Nocardia spp.		0	1	1	1
103	Escherichia coli、Klebsiella pneumoniae			0	1	1	1
104	Malassezia spp.(150)			0	1	1	1
105	Pseudomonas spp.(379)，fusarium spp.(80)，Curvularia spp.(76)			0	1	1	1
106	0	0		1	0	1	1
107	Crypyococcus spp.(3600)	Crypyococcus spp.		1	1	1	1
108	0			0	0	0	0
